# Supplementary material for: Effects of Pregnancy on Liver and Kidney Cyst Growth Rates in Autosomal Dominant Polycystic Kidney Disease: A Pilot Study
Source: J Clin Med. 2025 May 24;14(11):3688. doi: 10.3390/jcm14113688 (PMC12156408; doi:10.3390/jcm14113688)
Supplement: Supplementary file 1 [file jcm-14-03688-s001.zip]

Archive with 1 entries (1 files):
- jcm-3590994-supplementary.pdf
